# Supplementary material for: Short communications: an ear-attached accelerometer detects effects of regrouping on lying, rumination, and activity times in calves
Source: Vet Res Commun. 2023 Jul 1;47(4):2333–7. doi: 10.1007/s11259-023-10151-9 (PMC10697875; doi:10.1007/s11259-023-10151-9)
Supplement: Supplementary file 1 — Supplementary Material 1 [file 11259_2023_10151_MOESM1_ESM.xlsx]

## Sheet: Tabelle1
Day relative to regrouping	# animals
-5	337
-4	376
-3	363
-2	324
-1	376
0	426
1	433
2	433
3	431
4	427
